# Supplementary material for: Multiple exposures, reinfection and risk of progression to active tuberculosis
Source: R Soc Open Sci. 2019 Mar 20;6(3):180999. doi: 10.1098/rsos.180999 (PMC6458392; doi:10.1098/rsos.180999)
Supplement: Code [file rsos180999supp2.r]

## ----output=F------------------------------------------------------------
rm(list=ls())
require('binom')
require('plyr')
require('ggplot2')
require('numDeriv')
require('extrafont')
setwd("/Users/sackley/Desktop/TBBoxes/AnnotatedCode")
dat <- read.csv("ccdat.csv")

## ------------------------------------------------------------------------
prob.not.case.inf <- function(infections,prob.fast.progression){
	range <- seq(1,infections)
	fast.prog.vec <- 1-prob.fast.progression*1^(range-1)
	fast.prog.vec[fast.prog.vec<0] <- 0
	prob.no.prog.fast <- prod((fast.prog.vec))
	prob.no.prog.fast
}

## ------------------------------------------------------------------------
prob.case.exp <- function(exposures,prob.fast.progression,zeta){
	prob.not.case.after.one.exp <- prob.not.case.inf(1,prob.fast.progression)
	if(exposures==1){
		prob <- prob.not.case.after.one.exp
		}
	else {
		prob <- prob.not.case.after.one.exp*dbinom(0,exposures-1,zeta)
		range <- seq(1,exposures-1)
		for(ii in range){
			prob <- prob+
				dbinom(ii,exposures-1,zeta)*prob.not.case.inf(ii+1,
					prob.fast.progression)	
		}
	}
	return(1-prob)
}

## ------------------------------------------------------------------------
like.fxn <- function(pars,lower=lp,upper=up,data=dat){
	prob.fast.progression <- pars["prob.fast.progression"]
	zeta <- pars["zeta"]
	xx <- data$num_total_exposures
	yy <- rep(NA,length(xx))
	yy[data$case==1] <- sapply(xx[data$case==1],
	                           prob.case.exp,prob.fast.progression,zeta)
	yy[data$case==0] <- 1-sapply(xx[data$case==0],
	                             prob.case.exp,prob.fast.progression,zeta)
	like <- sum(log(yy))
	-like
}

## ------------------------------------------------------------------------
start.pars <- c(prob.fast.progression=0.12,
				 zeta=0.2)
lp <- c(prob.fast.progression=0.02,
				 zeta=0.0)
up <- c(prob.fast.progression=0.5,
				 zeta=0.8)

## ------------------------------------------------------------------------
optim.out <- try(optim(start.pars,like.fxn,method='L-BFGS-B',lower=lp,upper=up,hessian=F))
optim.out$value
optim.out$par

prob.fast.progression <- optim.out$par[["prob.fast.progression"]]
zeta <- optim.out$par[["zeta"]]

## ------------------------------------------------------------------------
logit <- function(x)log((x/(1-x)))
inv.logit <- function(x)(exp(x)/(1+exp(x)))
transformed.log.like <- function(logit.pars){
  pars <- inv.logit(logit.pars)
  like.fxn(pars)
}
hess <- hessian(transformed.log.like,logit(optim.out$par))
fisher.info <- solve(hess)
sigma<-sqrt(diag(fisher.info))
z.crit <- qnorm(0.975)
fisher.upper <- logit(optim.out$par) + z.crit*sigma
fisher.lower <- logit(optim.out$par) - z.crit*sigma
lower <- inv.logit(fisher.lower)
upper <- inv.logit(fisher.upper)
p.fast.lower <- lower[1]
p.fast.upper <- upper[1]
zeta.lower <- lower[2]
zeta.upper <- upper[2]
p.fast.lower 
p.fast.upper 
zeta.lower
zeta.upper 

## ----include=FALSE-------------------------------------------------------
reinfection.model <- list(prob.fast.progression=prob.fast.progression,zeta=zeta,
		p.fast.lower=p.fast.lower,p.fast.upper=p.fast.upper,
		zeta.lower=zeta.lower,zeta.upper=zeta.upper)
save(reinfection.model,file="reinfection_model.Rdata")

## ------------------------------------------------------------------------
prob.fast.progression <- optim.out$par[1]
zeta <- optim.out$par[2]
summary <- ddply(dat,.(num_total_exposures),summarize,cases=sum(case),n=length(case))
summary <- as.data.frame(summary)
summary$expected <- summary$n*sapply(summary$num_total_exposures,prob.case.exp,
					prob.fast.progression,zeta)
summary$not.cases <- summary$n - summary$cases
summary$expected.not.cases <- summary$n - summary$expected
stat <- sum((summary$cases-summary$expected)^2/summary$expected)
stat <- stat + sum((summary$not.cases-summary$expected.not.cases)^2/
                     summary$expected.not.cases)
df <- dim(summary)[1]-2
gof <- 1-pchisq(stat,df)
gof

## ------------------------------------------------------------------------
xx <- 1:29
yy <- sapply(xx,prob.case.exp,prob.fast.progression,zeta)
dat.reinfection <- data.frame(xx,yy)

## ----fig.asp=0.6---------------------------------------------------------
summary <- ddply(dat,.(num_total_exposures),summarize,cases=sum(case),n=length(case))
summary <- as.data.frame(summary)
to.plot <- binom.confint(summary$cases,summary$n,methods='exact')
to.plot$exposures <- summary$num_total_exposures
ggplot(to.plot,aes(x=exposures,y=mean))+
	theme_classic(base_family="Times")+
	scale_x_continuous(expand = c(0,0), limits = c(0,29)) +
	scale_y_continuous(expand = c(0,0), limits = c(0,1.05)) + 
	geom_errorbar(aes(ymax=lower,ymin=upper),width=0,col='grey')+
	geom_point(size=2,col='grey')+
	geom_line(data=dat.reinfection,aes(x=xx,y=yy),col='red')+
	xlab("Number of Exposures")+ylab("Probability of Active Disease")

## ------------------------------------------------------------------------
erf <- function(x) 2 * pnorm(x * sqrt(2)) - 1
threshold <- function(xx,height,shift,steep,offset){
			height*(erf(steep*(xx-shift))+1) - height*(erf(steep*(1-shift))+1) +
          offset	
} 

## ------------------------------------------------------------------------
prob.case.exp <- function(exposures,
						height,shift,steep,offset){
	threshold(exposures,height,shift,steep,offset)
}

## ------------------------------------------------------------------------
like.fxn <- function(pars,lower=lp,upper=up,data=dat){
	height <- pars["height"]
	shift <- pars["shift"]
	steep <- pars["steep"]
	offset <- pars["offset"]
	xx <- data$num_total_exposures
	yy <- rep(NA,length(xx))
	yy[data$case==1] <- sapply(xx[data$case==1],prob.case.exp,height,shift,steep,offset)
	yy[data$case==0] <- 1-sapply(xx[data$case==0],prob.case.exp,height,shift,steep,offset)
	if(any(yy<=0|yy>=1)){
	  like <- -1e6
	}else{
	  like <- sum(log(yy))
	}
	-like
}

## ------------------------------------------------------------------------
start.pars <- c(height=0.1,shift=18,steep=1,offset=0.12)
lp <- c(height=0,shift=1,steep=0,offset=0.01)
up <- c(height=0.3,shift=28,steep=3,offset=0.3)

optim.out <- try(optim(start.pars,like.fxn,method='L-BFGS-B',lower=lp,upper=up,hessian=F))
optim.out$value
optim.out$par

## ------------------------------------------------------------------------
height <- optim.out$par[["height"]]
shift <- optim.out$par[["shift"]]
steep <- optim.out$par[["steep"]]
offset <- optim.out$par[["offset"]]
xx <- 1:29
yy <- sapply(xx,prob.case.exp,height,shift,steep,offset)
dat.threshold <- data.frame(xx,yy)

## ----fig.asp=0.6---------------------------------------------------------
summary <- ddply(dat,.(num_total_exposures),summarize,cases=sum(case),n=length(case))
summary <- as.data.frame(summary)

to.plot <- binom.confint(summary$cases,summary$n,methods='exact')
to.plot$exposures <- summary$num_total_exposures

ggplot(to.plot,aes(x=exposures,y=mean))+
	theme_classic(base_family="Times")+
	scale_x_continuous(expand = c(0,0), limits = c(0,29)) +
	scale_y_continuous(expand = c(0,0), limits = c(0,1.05)) + 
	geom_errorbar(aes(ymax=lower,ymin=upper),width=0,col='grey')+
	geom_point(size=2,col='grey')+
	geom_line(data=dat.reinfection,aes(x=xx,y=yy),col='red')+
	geom_line(data=dat.threshold,aes(x=xx,y=yy),col='blue')+
	xlab("Number of Exposures")+ylab("Probability of Active Disease")

## ------------------------------------------------------------------------
summary <- ddply(dat,.(num_total_exposures),summarize,cases=sum(case),n=length(case))
summary <- as.data.frame(summary)
summary$expected <- summary$n*sapply(summary$num_total_exposures,
						prob.case.exp,height,shift,steep,offset)
summary$not.cases <- summary$n - summary$cases
summary$expected.not.cases <- summary$n - summary$expected
stat <- sum((summary$cases-summary$expected)^2/summary$expected)
stat <- stat + sum((summary$not.cases-summary$expected.not.cases)^2/summary$expected.not.cases)
df <- dim(summary)[1]-4
gof <- 1-pchisq(stat,df)
gof

## ------------------------------------------------------------------------
transformed.log.like <- function(log.pars){
  pars <- exp(log.pars)
  like.fxn(pars)
}
hess <- hessian(transformed.log.like,log(optim.out$par))
fisher.info <- solve(hess)
sigma<-sqrt(diag(fisher.info))
z.crit <- qnorm(0.975)
fisher.upper <- log(optim.out$par) + z.crit*sigma
fisher.lower <- log(optim.out$par) - z.crit*sigma
lower <- exp(fisher.lower)
upper <- exp(fisher.upper)
height.lower <- lower["height"]
height.upper <- upper["height"]
shift.lower  <- lower["shift"]
shift.upper  <- upper["shift"]
steep.lower  <- lower["steep"]
steep.upper  <- upper["steep"]
shift.lower  <- lower["shift"]
shift.upper  <- upper["shift"]
offset.lower <- lower["offset"]
offset.upper <- upper["offset"]

## ----include=FALSE-------------------------------------------------------
threshold.model <- list(
	height=height, 
	shift=shift,
	steep=steep,
	offset=offset,
	height.lower=height.lower, height.upper=height.upper,
	shift.lower=shift.lower,shift.upper=shift.upper,
	steep.lower=steep.lower,steep.upper=steep.upper,
	offset.lower=offset.lower,offset.upper=offset.upper
)
save(threshold.model,file="threshold_model.Rdata")

## ------------------------------------------------------------------------
threshold2 <- function(xx,height,steep,offset){
			height*erf(steep*xx)-height*erf(steep*1)+offset
			}	

prob.case.exp2 <- function(infections,
						height,steep,offset){
	threshold2(infections,height,steep,offset)
}

like.fxn2 <- function(pars,lower=lp,upper=up,data=dat){
	height <- pars["height"]
	shift <- 0 #pars["shift"]
	steep <- pars["steep"]
	offset <- pars["offset"]
	xx <- data$num_total_exposures
	yy <- rep(NA,length(xx))
	  yy[data$case==1] <- sapply(xx[data$case==1],prob.case.exp2,height,steep,offset)
	  yy[data$case==0] <- 1-sapply(xx[data$case==0],prob.case.exp2,height,steep,offset)
	 if(any(yy<=0|yy>=1)){
	    like<- -Inf
	 }else{
	   #print(yy)
	   like <- sum(log(yy)) 
	   }
	if(is.infinite(like)){like<- -1e10}
	-like
}


start.pars <- c(height=0.89,steep=0.01,offset=0.1)
lp <- c(height=0,steep=0,offset=0.01)
up <- c(height=4,steep=0.1,offset=0.2)

optim.out2 <- try(optim(start.pars,like.fxn2,method='L-BFGS-B',lower=lp,upper=up,hessian=T,control=list(factr=1e-8)))
optim.out2$value
optim.out2$par

height <- optim.out2$par[["height"]]
steep <- optim.out2$par[["steep"]]
offset <- optim.out2$par[["offset"]]
xx <- 1:29
yy <- sapply(xx,prob.case.exp2,height,steep,offset)
dat.threshold2 <- data.frame(xx,yy)

## ----fig.asp=0.6---------------------------------------------------------
ggplot(to.plot,aes(x=exposures,y=mean))+
	theme_classic(base_family="Times")+
	scale_x_continuous(expand = c(0,0), limits = c(0,29)) +
	scale_y_continuous(expand = c(0,0), limits = c(0,1.05)) + 
	geom_errorbar(aes(ymax=lower,ymin=upper),width=0,col='grey')+
	geom_point(size=2,col='grey')+
	geom_line(data=dat.reinfection,aes(x=xx,y=yy),col='red')+
	geom_line(data=dat.threshold,aes(x=xx,y=yy),col='blue')+
	geom_line(data=dat.threshold2,aes(x=xx,y=yy),col='darkgreen')+
	xlab("Number of Exposures")+ylab("Probability of Active Disease")

## ------------------------------------------------------------------------
like1 <- optim.out$value
like2 <- optim.out2$value
diff <- 2*like2-2*like1
pchisq(diff,1,lower.tail=F)

## ------------------------------------------------------------------------
summary <- ddply(dat,.(num_total_exposures),summarize,cases=sum(case),n=length(case))
summary <- as.data.frame(summary)
summary$expected <- summary$n*sapply(summary$num_total_exposures,
						prob.case.exp2,height,steep,offset)
summary$not.cases <- summary$n - summary$cases
summary$expected.not.cases <- summary$n - summary$expected
stat <- sum((summary$cases-summary$expected)^2/summary$expected)
stat <- stat + sum((summary$not.cases-summary$expected.not.cases)^2/summary$expected.not.cases)
df <- dim(summary)[1]-3
gof <- 1-pchisq(stat,df)
gof

## ------------------------------------------------------------------------
transformed.log.like <- function(log.pars){
  pars <- exp(log.pars)
  like.fxn2(pars)
}
hess <- hessian(transformed.log.like,log(optim.out2$par))
fisher.info <- solve(hess)
sigma<-sqrt(diag(fisher.info))
z.crit <- qnorm(0.975)
fisher.upper <- log(optim.out2$par) + z.crit*sigma
fisher.lower <- log(optim.out2$par) - z.crit*sigma
lower <- exp(fisher.lower)
upper <- exp(fisher.upper)
height.lower <- lower["height"]
height.upper <- upper["height"]
steep.lower  <- lower["steep"]
steep.upper  <- upper["steep"]
offset.lower <- lower["offset"]
offset.upper <- upper["offset"]

## ----include=FALSE-------------------------------------------------------
increasing.risk.model <- list(
	height=height, 
	steep=steep,
	offset=offset,
	height.lower=height.lower, height.upper=height.upper,
	steep.lower=steep.lower,steep.upper=steep.upper,
	offset.lower=offset.lower,offset.upper=offset.upper
)
save(increasing.risk.model,file="increasing_risk_model.Rdata")

## ------------------------------------------------------------------------
#rm(list=ls())

## ----include=F-----------------------------------------------------------
load("../AnnotatedCode/reinfection_model.Rdata")
reinfection.model

## ----include=F-----------------------------------------------------------
load("../AnnotatedCode/threshold_model.Rdata")
threshold.model

## ------------------------------------------------------------------------
nn <- 25

get.num.unique.exposures <- function(exp.vec,cases){
  as.numeric(lapply(exp.vec,function(x)length(unique(sample(1:cases,x,replace=T)))))
}

do.sims.reinfection <- function(start.cases,num.sims=nn,
                                fit.mu=0.1,size=0.5,
                                pp=reinfection.model$prob.fast.progression,
                                zeta=reinfection.model$zeta,
                                pop.size=933){
	#SIM: WITH REINFECTION
	total.ob.sizes <- c()
	for(ii in 1:num.sims){
		cases <- start.cases
		mu <- fit.mu*cases
		num.new.diseased <- c()
		for(ii in 1:2){
			new.exposures <- rnbinom(pop.size-cases,mu=mu,size=size)
			exposed <- new.exposures[new.exposures>0]
			exposed <- get.num.unique.exposures(exposed,cases)
			infections <- sapply(exposed,function(x)rbinom(1,x,zeta))
			if(!is.numeric(infections)){cases <- 0}else {
				case.probs <- 1-(1-pp)^infections
				new.diseased <- sapply(case.probs,function(x)rbinom(1,1,x))
				if(!is.numeric(new.diseased)){
					cases <- 0
					}else{
						cases <- sum(new.diseased)
						}
			}
			num.new.diseased <- c(num.new.diseased,cases)
			mu <- fit.mu*cases
		}
		total.ob.sizes <- c(total.ob.sizes,sum(num.new.diseased))
	}
	sim <- total.ob.sizes
	sim
}


do.sims.const.prob <- function(start.cases,num.sims=nn,fit.mu=0.1,size=0.5,
                               pp=reinfection.model$prob.fast.progression,
                                zeta=reinfection.model$zeta,pop.size=933){
	#SIM: CONSTANT PROBABILITY
	total.ob.sizes <- c()
	for(ii in 1:num.sims){
		cases <- start.cases
		mu <- fit.mu*cases
		num.new.diseased <- c()
		for(ii in 1:2){
			new.exposures <- rnbinom(pop.size-cases,mu=mu,size=size)
			exposed <- new.exposures[new.exposures>0]
			exposed <- get.num.unique.exposures(exposed,cases)
			infections <- sapply(exposed,function(x)rbinom(1,x,zeta))
			case.probs <- 1-(1-pp)^(infections>0)
			new.diseased <- sapply(case.probs,function(x)rbinom(1,1,x))
			if(!is.numeric(new.diseased)) cases <- 0 else {
				cases <- sum(new.diseased)
				}
			num.new.diseased <- c(num.new.diseased,cases)
			mu <- fit.mu*cases
		}
		total.ob.sizes <- c(total.ob.sizes,sum(num.new.diseased))
	}
	sim <- total.ob.sizes
	sim
}


do.sims.threshold <- function(start.cases,num.sims=nn,
                              fit.mu=0.1,size=0.5,
                              height=threshold.model$height,
                              shift=threshold.model$shift,
                              steep=threshold.model$steep,
                              offset=threshold.model$offset,
                              zeta=reinfection.model$zeta,
                              pop.size=933){
	#SIM: THRESHOLD
	total.ob.sizes <- c()
	for(ii in 1:num.sims){
		cases <- start.cases
		mu <- fit.mu*cases
		num.new.diseased <- c()
		for(ii in 1:2){
			new.exposures <- rnbinom(pop.size-cases,mu=mu,size=size)
			exposed <- new.exposures[new.exposures>0]
			exposed <- get.num.unique.exposures(exposed,cases)
			infections <- sapply(exposed,function(x)rbinom(1,x,zeta))
			exposed <- exposed[infections>0]
			case.probs <- 
				sapply(exposed,function(x)threshold(x,height,shift,steep,offset))
			new.diseased <- sapply(case.probs,function(x)rbinom(1,1,x))
			if(!is.numeric(new.diseased)){cases <- 0}else{cases <- sum(new.diseased)}
			num.new.diseased <- c(num.new.diseased,cases)
			mu <- fit.mu*cases
		}
		total.ob.sizes <- c(total.ob.sizes,sum(num.new.diseased))
	}
	sim <- total.ob.sizes
	sim
}

do.all.sims <- function(num.sims=nn,
                  fit.mu=0.1,size=0.1){
  r.sims <- c()
  cp.sims <- c()
  th.sims <- c()
  sd.r.sims <- c()
  sd.cp.sims <- c()
  sd.th.sims <- c()
  index.cases <- c(seq(1,50,by=1))
  for(ii in index.cases){
  	#print(ii)
  	sim.r <- do.sims.reinfection(ii,fit.mu=fit.mu,size=size)
  	sim.cp <- do.sims.const.prob(ii,fit.mu=fit.mu,size=size)
  	sim.th <- do.sims.threshold(ii,fit.mu=fit.mu,size=size)	
  	r.sims <- c(r.sims,mean(sim.r))
  	cp.sims <- c(cp.sims,mean(sim.cp))
  	th.sims <- c(th.sims,mean(sim.th))
  	sd.r.sims <- c(sd.r.sims,sd(sim.r))
  	sd.cp.sims <- c(sd.cp.sims,sd(sim.cp))
  	sd.th.sims <- c(sd.th.sims,sd(sim.th))
  }
  z.crit <- qnorm(0.975)
  sim.r.to.plot <- data.frame(index.cases=index.cases, 
		sims=r.sims, 
		lower=r.sims-z.crit*sd.r.sims/sqrt(nn),
		upper=r.sims+z.crit*sd.r.sims/sqrt(nn),
		Model = rep("Reinfection",length(index.cases)))
  sim.cp.to.plot <- data.frame(index.cases=index.cases, 
		sims=cp.sims, 
		lower=cp.sims-z.crit*sd.cp.sims/sqrt(nn),
		upper=cp.sims+z.crit*sd.cp.sims/sqrt(nn),
		Model = rep("Constant-Risk",length(index.cases)))
  sim.th.to.plot <- data.frame(index.cases=index.cases, 
		sims=th.sims, 
		lower=th.sims-z.crit*sd.th.sims/sqrt(nn),
		upper=th.sims+z.crit*sd.th.sims/sqrt(nn),
		Model = rep("Threshold",length(index.cases)))
  to.plot <- rbind(sim.r.to.plot,sim.th.to.plot,sim.cp.to.plot)
  to.plot
}

## ------------------------------------------------------------------------
make.plot <- function(to.plot){
  break.pts <- c(1,2,5,10,20,40,60,80,100,150,200)
  ggplot(to.plot,aes(index.cases,sims,ymin=lower,ymax=upper,colour=Model,group=Model))+
  geom_point()+geom_line()+
  geom_ribbon(aes(ymin=lower,ymax=upper,
                  x=index.cases,fill=Model,color=NULL), alpha = 0.2)+
  scale_color_manual(values=c("#CC3333", "blue", "#660066"))+
  scale_fill_manual(values=c("#CC3333", "#666699", "#9966FF"))+
  #scale_fill_hue(l=50, c=50)+ scale_color_hue(l=50, c=50)+
  scale_y_log10(breaks=break.pts,limits=c(1,max(to.plot$sim)))+
  scale_x_log10(breaks=break.pts)+
  theme(panel.grid.major = element_blank(), panel.grid.minor = element_blank(),
  panel.background = element_blank(), axis.line = element_line(colour = "black"))+ 
  labs(x = "Number of Inital Cases",y="Outbreak Size")+
  theme_classic(base_family="Times")
}

## ----fig.asp=0.6---------------------------------------------------------
to.plot1 <- do.all.sims(fit.mu=0.1,size=0.1)
p1 <- make.plot(to.plot1)
p1

## ----fig.asp=0.6---------------------------------------------------------
to.plot2 <- do.all.sims(fit.mu=0.2,size=0.1)
p2 <-make.plot(to.plot2)
p2

## ----fig.asp=0.6---------------------------------------------------------
to.plot3 <- do.all.sims(fit.mu=0.1,size=1)
p3 <-make.plot(to.plot3)
p3

## ------------------------------------------------------------------------
save(p1,file="simulations_main_text.pdf")
save(p2,file="simulations_higher_mean.pdf")
save(p3,file="simulations_lower_dispersion.pdf")
